# Supplementary material for: A Rapid and Reliable Absorbance Assay to Identify Drug–Drug Interactions with Thiopurine Drugs
Source: Metabolites. 2024 Dec 19;14(12):715. doi: 10.3390/metabo14120715 (PMC11679344; doi:10.3390/metabo14120715)
Supplement: Supplementary file 1 [file metabolites-14-00715-s001.zip]

Archive with 1 entries (1 files):
- metabolites-3348944-supplementary.pdf
